# Supplementary material for: Zirconia-Reinforced Lithium Silicate Ceramic in Digital Dentistry: A Comprehensive Literature Review of Our Current Understanding
Source: Medicina (Kaunas). 2023 Dec 8;59(12):2135. doi: 10.3390/medicina59122135 (PMC10744576; doi:10.3390/medicina59122135)
Supplement: Supplementary file 1 [file medicina-59-02135-s001.zip]

Archive with 1 entries (1 files):
- medicina-2742265-supplementary.pdf
